# Supplementary material for: Antigenic variation is caused by long plasmid segment conversion in a hard tick-borne relapsing fever Borrelia miyamotoi
Source: PLoS Pathog. 2025 Sep 30;21(9):e1013514. doi: 10.1371/journal.ppat.1013514 (PMC12510640; doi:10.1371/journal.ppat.1013514)
Supplement: S1 Table — (XLSX) [file ppat.1013514.s013.xlsx]

## Sheet: S1 Table
S1 Table. Summary information of NGS of MYK1 clone G3 and M1-2Br clone H4
		PacBio						illumina
Strain	Sequencer	No. of reads	N50 read length	Mean reads length	No. of mapped reads	Aveg. reference coverage		No. of raw reads	No. of trimmed reads	Mean reads length after trim	No. of mapped reads	Aveg. reference coverage
MYK1 clone G3	PacBio+MiSeq	68915	15150	10524	66124	405.29		2397702	2347440	200.55	2268710	324.684
M1-2Br clone H4	PacBio+HiSeq	35062	26358	18578	34542	355.4		54306382	54286909	199.98	52665501	7773.85
