# Supplementary material for: Antigenic variation is caused by long plasmid segment conversion in a hard tick-borne relapsing fever Borrelia miyamotoi
Source: PLoS Pathog. 2025 Sep 30;21(9):e1013514. doi: 10.1371/journal.ppat.1013514 (PMC12510640; doi:10.1371/journal.ppat.1013514)
Supplement: S2 Table — (XLSX) [file ppat.1013514.s014.xlsx]

## Sheet: S2 Table
S2 Table. Plasmid profile and accession numbers of MYK1 clone G3 and M1-2Br clone H4
Classification	Topology		MYK1 clone G3				M1-2Br clone H4				Description*1
			Locus tag ID	Size (bp)	Accession No.		Locus tag ID	Size (bp)	Accession No.
chrDNA	Linear		BmHA	905196	AP024375*2		BmHJ	905815	AP024356
lp1	Linear		BmHA_a	73538	AP024376		BmHJ_a	73538	AP024357		1 SNP at position 68,822bp
lp3	Linear		BmHA_b	64021	AP024377		BmHJ_b	58478	AP024358
lp4	Linear		BmHA_c	33624	AP024378		BmHJ_c	38248	AP024359		Deletion (4,592bp) from 7,360bp to 11,952bp of MYK1 G3
lp2	Linear		BmHA_d	68849	AP024379		BmHJ_d	69652	AP024360
lp5	Linear		BmHA_e	29026	AP024380		BmHJ_e	29043	AP024361
lp6	Linear		BmHA_f	27485	AP024381		BmHJ_f	27482	AP024362
cp7	circular		BmHA_g	29996	AP024382		BmHJ_g	29996	AP024363
cp8.1	circular		BmHA_h	29690	AP024383		BmHJ_h	29690	AP024364
cp8.2	circular		BmHA_i	29787	AP024384						This plasmid was not found in M1-2Br H4
lp9	Linear		BmHA_j	26362	AP024385		BmHJ_j	22166	AP024365
lp10.1	Linear		BmHA_k	26748	AP024386		BmHJ_k	19299	AP024366
lp10.2	Linear		BmHA_l	20628	AP024387		BmHJ_l	15018	AP024367
lp11	Linear		BmHA_m	13109	AP024388		BmHJ_m	13109	AP024368
lp12	Linear		BmHA_n	17287	AP024389		BmHJ_n	17287	AP024369
lp13	Linear		BmHA_o	5983	AP024390		BmHJ_o	5983	AP024370
*1 Sequence descrepancy of 2 strains, the SNPs located on terminal ends was omitted.
*2 Reference; Nakao et al., 2021
