# Supplementary material for: Antigenic variation is caused by long plasmid segment conversion in a hard tick-borne relapsing fever Borrelia miyamotoi
Source: PLoS Pathog. 2025 Sep 30;21(9):e1013514. doi: 10.1371/journal.ppat.1013514 (PMC12510640; doi:10.1371/journal.ppat.1013514)
Supplement: S3 Table — (XLSX) [file ppat.1013514.s015.xlsx]

## Sheet: S3 Table
S3 Table. Re-isolated strains from C57BL/6J mice and number of clones analyzed
Parental strain (Expressed cassette)	Days post inoculation	Experiment No.	Liver or whole blood	Name of re-isolated strain	No. of clones	Expressed cassettes
MYK2 A9 (Jk16)	5 dpi	exp. 1	Liver	B6M-1L	NT	NT
				B6M-4L	12	Jf11
					1	Jk8
			Whole Blood	B6M-1w	14	Jk8
					9	Jf17
				B6M-4w	NT	NT
		exp. 2	Whole Blood	B6M-21w	NT	NT
	10 dpi	exp. 2	Whole Blood	B6M10-22w	16	Jf6
MYK4 C8 (Je16=Jc14)	5 dpi	exp. 1	Liver	B6M-9L	9	Jk8
					5	Jk4
					3	Je23
					1	Jf11
					1	Je15
				B6M-10L	NT	NT
			Whole Blood	B6M-11w	15	Jf18
					1	Jf17
		exp. 2	Whole Blood	B6M-25w	NT	NT
				B6M-26w	NT	NT
				B6M-27w	NT	NT
				B6M-28w	NT	NT
	10 dpi	exp. 2	Liver	B6M10-25L	NT	NT
				B6M10-28L	15	Jf11
					4	Je16
			Whole Blood	B6M10-28w	NT	NT
NT: Not tested
