# Supplementary material for: Antigenic variation is caused by long plasmid segment conversion in a hard tick-borne relapsing fever Borrelia miyamotoi
Source: PLoS Pathog. 2025 Sep 30;21(9):e1013514. doi: 10.1371/journal.ppat.1013514 (PMC12510640; doi:10.1371/journal.ppat.1013514)
Supplement: S4 Table — (XLSX) [file ppat.1013514.s016.xlsx]

## Sheet: S4 Table
S4 Table. Strain list used in this study
Strain name	Injected strain	Expressing casette	Description
MYK1			Isolated from I.pavlovskyi, Hokkaido, Japan
MYK1 G3		Je23	Cloning strain of MYK1
M1-2Br	MYK1		Re-isolated from the the brain of C57BL/6J mouse which experimentally injected strain MYK1
M1-2Br H4		Je16	Cloning strain of M1-2Br
MYK2			Isolated from I.persulcatus, Hokkaido, Japan
MYK2 A9		Jk16	Cloning strain of MYK2
B6M-1w	MYK2 A9		Re-isolated strain from Whole blood of C57BL/6J injected MYK2 A9 at 5 dpi
B6M-1w C2		Jf17	Cloning strain of B6M-1w
B6M-1w A3		Jk8	Cloning strain of B6M-1w
MYK4			Isolated from I.persulcatus, Hokkaido, Japan
MYK4 C8		Je16	Cloning strain of MYK4
B6M-9L	MYK4 C8		Re-isolated strain from Liver of C57BL/6J injected MYK4 C8 at 5 dpi
B6M-9L B2		Je23	Cloning strain of B6M-9L
B6M-9L A5		Jf11	Cloning strain of B6M-9L
B6M-9L H6		Jk4	Cloning strain of B6M-9L
B6M-11w	MYK4 C8		Re-isolated strain from Whole blood of C57BL/6J injected MYK4 C8 at 5dpi
B6M-11w B1		Jf18	Cloning strain of B6M-11w
