# Supplementary material for: Antigenic variation is caused by long plasmid segment conversion in a hard tick-borne relapsing fever Borrelia miyamotoi
Source: PLoS Pathog. 2025 Sep 30;21(9):e1013514. doi: 10.1371/journal.ppat.1013514 (PMC12510640; doi:10.1371/journal.ppat.1013514)
Supplement: S5 Table — (XLSX) [file ppat.1013514.s017.xlsx]

## Sheet: S5 Table
S5 Table. Summary information of NGS of MYK2 A9 and MYK4 C8 strains and its re-isolates
		Nanopore					illumina
Strain	Sequencer	No. of reads	N50 read length	Mean reads length	Total bases		No. of reads	Total bases
MYK2 clone A9	Nanopore+MiSeq	23499	22861	14493.1	340573250		1564076	366544762
MYK4 clone C8	Nanopore+MiSeq	41007	21744	13925	571021583		1530428	362517140
B6M-1w clone C2	MiSeq	NT	NT	NT	NT		1465710	363535040
B6M-1w clone A3	MiSeq	NT	NT	NT	NT		1558420	382196478
B6M-9L clone B2	MiSeq	NT	NT	NT	NT		1857004	459374562
B6M-9L clone A5	MiSeq	NT	NT	NT	NT		1622024	391462220
B6M-9L clone H6	MiSeq	NT	NT	NT	NT		1513622	382889768
B6M-11w clone B1	MiSeq	NT	NT	NT	NT		1682232	372641990
NT: Not tested
