# Supplementary material for: Antigenic variation is caused by long plasmid segment conversion in a hard tick-borne relapsing fever Borrelia miyamotoi
Source: PLoS Pathog. 2025 Sep 30;21(9):e1013514. doi: 10.1371/journal.ppat.1013514 (PMC12510640; doi:10.1371/journal.ppat.1013514)
Supplement: S6 Table — (XLSX) [file ppat.1013514.s018.xlsx]

## Sheet: S6 Table
S6 Table. Primers used in this study
Primer	Sequence
Vmp-UHR-F	ATCTTGTCATGTTCAACTTGTTGC
Vmp-DHR-R1	ATGACTTTATTATTTAGTACTGA
Vmp-DHR-R2	GAAAAGTGTTTCCCTTATATGAC
Vmp-UP-60F	AGAATTTGAAAAGTAAGATTCTTGCAC
vlp-66F-RNA	GGAGGTAGGGGAAGATCCACA
vlp-968R-RNA	TCAACAGTATTTCTTATTGCTATTA
Vmp-LR	TCACTGTCAGAATCAATATCATCTGT
Probe_F	GGACAAATTTACTAATCTCTCAATC
Probe_R	TCCTGTCGCCATTAATACC
BmHJc13_Probe_F	ATCAGTGTTCTGCGTTGTTAGT
BmHJc13_Probe_R	GAATCACAAATACTGTGCTTATGC
