# Supplementary material for: Antigenic variation is caused by long plasmid segment conversion in a hard tick-borne relapsing fever Borrelia miyamotoi
Source: PLoS Pathog. 2025 Sep 30;21(9):e1013514. doi: 10.1371/journal.ppat.1013514 (PMC12510640; doi:10.1371/journal.ppat.1013514)
Supplement: S1 Data — (XLSX) [file ppat.1013514.s019.xlsx]

## Sheet: qPCR_Copy_Number_B6_MYK2A9
B6 infected MYK2A9		Copy Number (per mL)	Cq
5dpi	Mouse_1	32195	40.62
	Mouse_2	177850	38.2
	Mouse_3	110950	38.75
	Mouse_4	95900	39.07
10dpi	Mouse_1	816000	35.81
	Mouse_2	499550	36.54
	Mouse_3	0	-
	Mouse_4	0	-
15dpi	Mouse_1	0	-
	Mouse_2	0	-
	Mouse_3	0	-
	Mouse_4	0	-
20dpi	Mouse_1	0	-
	Mouse_2	0	-
	Mouse_3	0	-
	Mouse_4	0	-
28dpi	Mouse_1	0	-
	Mouse_2	0	-
	Mouse_3	0	-
	Mouse_4	0	-
	(per μl)
5dpi standard	B. miyamotoi positive control(BMPC) 1.0E2		36.63
	BMPC 1.0E3		33.07
	BMPC 1.0E4		29.46
	BMPC 1.0E5		26.04
	BMPC 1.0E6		22.96
10dpi standard	BMPC 1.0E2		36.7
	BMPC 1.0E3		33.12
	BMPC 1.0E4		29.62
	BMPC 1.0E5		26.31
	BMPC 1.0E6		23.34

## Sheet: qPCR_Copy_Number_B6_MYK4C8
B6 infected MYK4C8		Copy Number (per mL)	Cq
5dpi	Mouse_1	974000	35.84
	Mouse_2	374700	36.94
	Mouse_3	269200	37.5
	Mouse_4	835500	35.75
10dpi	Mouse_1	50850	40.13
	Mouse_2	0	-
	Mouse_3	860500	35.74
	Mouse_4	0	-
15dpi	Mouse_1	0	-
	Mouse_2	0	-
	Mouse_3	0	-
	Mouse_4	0	-
20dpi	Mouse_1	0	-
	Mouse_2	0	-
	Mouse_3	0	-
	Mouse_4	0	-
28dpi	Mouse_1	0	-
	Mouse_2	0	-
	Mouse_3	0	-
	Mouse_4	0	-
	(per μl)
5dpi standard	BMPC 1.0E2		36.63
	BMPC 1.0E3		33.07
	BMPC 1.0E4		29.46
	BMPC 1.0E5		26.04
	BMPC 1.0E6		22.96
10dpi standard	BMPC 1.0E2		36.7
	BMPC 1.0E3		33.12
	BMPC 1.0E4		29.62
	BMPC 1.0E5		26.31
	BMPC 1.0E6		23.34

## Sheet: qPCR_Copy_Number_BALB_MYK2A9
BALB/c infected MYK2A9		Copy Number (per mL)	Cq
5dpi	Mouse_1	950000	36.69
	Mouse_2	153850	39.53
	Mouse_3	330800	38.35
	Mouse_4	355750	38.22
10dpi	Mouse_1	156950	39.6
	Mouse_2	1257000	36.24
	Mouse_3	0	-
	Mouse_4	618000	37.43
15dpi	Mouse_1	0	-
	Mouse_2	0	-
	Mouse_3	0	-
	Mouse_4	0	-
20dpi	Mouse_1	0	-
	Mouse_2	0	-
	Mouse_3	0	-
	Mouse_4	0	-
30dpi	Mouse_1	0	-
	Mouse_2	0	-
	Mouse_3	0	-
	Mouse_4	0	-
	(per μl)
5,10 dpi satandard	BMPC 1.0E2		37.68
	BMPC 1.0E3		34.1
	BMPC 1.0E4		30.35
	BMPC 1.0E5		26.99
	BMPC 1.0E6		23.17

## Sheet: qPCR_Copy_Number_BALB_MYK4C8
BALB/c infected MYK4C8		Copy Number (per mL)	Cq
5dpi	Mouse_1	487500	37.73
	Mouse_2	33315	41.93
	Mouse_3	131050	39.79
	Mouse_4	33955	41.9
10dpi	Mouse_1	1135000	36.4
	Mouse_2	3127500	34.81
	Mouse_3	545500	37.6
	Mouse_4	2.879e+06	34.94
15dpi	Mouse_1	95950	40.13
	Mouse_2	139500	39.87
	Mouse_3	0	-
	Mouse_4	157700	39.42
20dpi	Mouse_1	0	-
	Mouse_2	0	-
	Mouse_3	0	-
	Mouse_4	0	-
30dpi	Mouse_1	0	-
	Mouse_2	0	-
	Mouse_3	0	-
	Mouse_4	0	-
	(per μl)
5,10 dpi satandard	BMPC 1.0E2		37.68
	BMPC 1.0E3		34.1
	BMPC 1.0E4		30.35
	BMPC 1.0E5		26.99
	BMPC 1.0E6		23.17
15 dpi satandard	BMPC 1.0E2		37.5
	BMPC 1.0E3		34.03
	BMPC 1.0E4		30.39
	BMPC 1.0E5		27.08
	BMPC 1.0E6		23.1

## Sheet: qPCR_Copy_Number_nude_MYK2A9
BALB/c-nude infected MYK2A9		Copy Number (per mL)	Cq
5dpi	Mouse_1	659000	37.27
	Mouse_2	0	-
	Mouse_3	494900	37.75
	Mouse_4	306300	38.58
10dpi	Mouse_1	7960000	33.34
	Mouse_2	450150	37.9
	Mouse_3	1137500	36.41
	Mouse_4	19195000	31.96
15dpi	Mouse_1	130050	39.76
	Mouse_2	269950	38.66
	Mouse_3	2.914e+06	34.86
	Mouse_4	829000	36.79
20dpi	Mouse_1	1744500	35.54
	Mouse_2	553000	37.35
	Mouse_3	948000	36.51
	Mouse_4	1602500	35.67
30dpi	Mouse_1	0	-
	Mouse_2	0	-
	Mouse_3	0	-
	Mouse_4	0	-
	(per μl)
5,10 dpi satandard	BMPC 1.0E2		37.68
	BMPC 1.0E3		34.1
	BMPC 1.0E4		30.35
	BMPC 1.0E5		26.99
	BMPC 1.0E6		23.17
15 dpi satandard	BMPC 1.0E2		37.5
	BMPC 1.0E3		34.03
	BMPC 1.0E4		30.39
	BMPC 1.0E5		27.08
	BMPC 1.0E6		23.1
20 dpi satandard	BMPC 1.0E2		37.47
	BMPC 1.0E3		33.87
	BMPC 1.0E4		30.28
	BMPC 1.0E5		26.92
	BMPC 1.0E6		23.02

## Sheet: qPCR_Copy_Number_nude_MYK4C8
BALB/c-nude infected MYK4C8		Copy Number (per mL)	Cq
5dpi	Mouse_1	86050	40.47
	Mouse_2	248400	38.79
	Mouse_3	981500	36.64
	Mouse_4	350350	38.26
10dpi	Mouse_1	6210000	33.73
	Mouse_2	7420000	33.45
	Mouse_3	9500000	33.07
	Mouse_4	1865000	35.62
15dpi	Mouse_1	2.656e+06	34.98
	Mouse_2	80200	40.51
	Mouse_3	592500	37.31
	Mouse_4	969000	36.54
20dpi	Mouse_1	0	-
	Mouse_2	372400	37.98
	Mouse_3	2434500	35.03
	Mouse_4	114000	40.35
30dpi	Mouse_1	0	-
	Mouse_2	0	-
	Mouse_3	0	-
	Mouse_4	0	-
	(per μl)
5,10 dpi satandard	BMPC 1.0E2		37.68
	BMPC 1.0E3		34.1
	BMPC 1.0E4		30.35
	BMPC 1.0E5		26.99
	BMPC 1.0E6		23.17
15 dpi satandard	BMPC 1.0E2		37.5
	BMPC 1.0E3		34.03
	BMPC 1.0E4		30.39
	BMPC 1.0E5		27.08
	BMPC 1.0E6		23.1
20 dpi satandard	BMPC 1.0E2		37.47
	BMPC 1.0E3		33.87
	BMPC 1.0E4		30.28
	BMPC 1.0E5		26.92
	BMPC 1.0E6		23.02

## Sheet: qPCR_Copy_Number_SCID_MYK2A9
SCID infected MYK2A9		Copy Number (per mL)	Cq
5dpi	Mouse_1	9980000	32.05
	Mouse_2	11200000	31.88
	Mouse_3	5280000	33
	Mouse_4	2420000	34.14
10dpi	Mouse_1	109000000	28.57
	Mouse_2	184000000	27.78
	Mouse_3	134000000	28.25
	Mouse_4	52600000	29.66
20dpi	Mouse_1	790000	35.82
	Mouse_2	2260000	34.25
	Mouse_3	270000000	27.12
	Mouse_4	171000000	27.79
31dpi	Mouse_1	9450	25.34
	Mouse_2	3600	39.54
	Mouse_3	2030	40.18
	Mouse_4	36500	36.45
	(per μl)
5 dpi satandard	BMPC 1.0E2		36.6
	BMPC 1.0E3		33.05
	BMPC 1.0E4		29.44
	BMPC 1.0E5		26.16
	BMPC 1.0E6		23.06
10 dpi satandard	BMPC 1.0E2		36.93
	BMPC 1.0E3		33.17
	BMPC 1.0E4		29.36
	BMPC 1.0E5		26.05
	BMPC 1.0E6		23.18
20 dpi satandard	BMPC 1.0E2		36.66
	BMPC 1.0E3		33.12
	BMPC 1.0E4		29.32
	BMPC 1.0E5		25.96
	BMPC 1.0E6		23.06
31 dpi satandard	BMPC 1.0E2		36.98
	BMPC 1.0E3		33.19
	BMPC 1.0E4		29.27
	BMPC 1.0E5		26.24
	BMPC 1.0E6		23.22
	BMPC 1.0E7		22.76

## Sheet: qPCR_Copy_Number_SCID_MYK4C8
SCID infected MYK4C8		Copy Number (per mL)	Cq
5dpi	Mouse_1	942000	35.53
	Mouse_2	1330000	35.02
	Mouse_3	1420000	34.92
	Mouse_4	1420000	34.92
10dpi	Mouse_1	144000000	28.16
	Mouse_2	134000000	28.25
	Mouse_3	83000000	28.98
	Mouse_4	75300000	29.13
20dpi	Mouse_1	433000	36.74
	Mouse_2	188000000	27.66
	Mouse_3	111000000	28.43
	Mouse_4	16400000	31.29
31dpi	Mouse_1	2250000	31.15
	Mouse_2	45900	36.46
	Mouse_3	15600	37.54
	Mouse_4	870000	32.38
	(per μl)
5 dpi satandard	BMPC 1.0E2		36.6
	BMPC 1.0E3		33.05
	BMPC 1.0E4		29.44
	BMPC 1.0E5		26.16
	BMPC 1.0E6		23.06
10 dpi satandard	BMPC 1.0E2		36.93
	BMPC 1.0E3		33.17
	BMPC 1.0E4		29.36
	BMPC 1.0E5		26.05
	BMPC 1.0E6		23.18
20 dpi satandard	BMPC 1.0E2		36.66
	BMPC 1.0E3		33.12
	BMPC 1.0E4		29.32
	BMPC 1.0E5		25.96
	BMPC 1.0E6		23.06
31 dpi satandard	BMPC 1.0E2		36.98
	BMPC 1.0E3		33.19
	BMPC 1.0E4		29.27
	BMPC 1.0E5		26.24
	BMPC 1.0E6		23.22
	BMPC 1.0E7		22.76
